# Supplementary material for: Zero- to One-Dimensional Zn24 Supraclusters: Synthesis, Structures and Detection Wavelength
Source: Nanomaterials (Basel). 2023 Nov 30;13(23):3058. doi: 10.3390/nano13233058 (PMC10707760; doi:10.3390/nano13233058)
Supplement: Supplementary file 1 [file nanomaterials-13-03058-s001.zip]

Archive with 1 entries (1 files):
- nanomaterials-2727473-supplementary.pdf
